# Supplementary material for: Medical-Grade Honey as an Alternative Treatment for Antibiotics in Non-Healing Wounds—A Prospective Case Series
Source: Antibiotics (Basel). 2021 Jul 28;10(8):918. doi: 10.3390/antibiotics10080918 (PMC8388796; doi:10.3390/antibiotics10080918)
Supplement: Supplementary file 1 [file antibiotics-10-00918-s001.zip]

Archive with 1 entries (1 files):
- antibiotics-1293703-supplementary.pdf
